# Supplementary material for: Type VII Collagen Expression in the Human Vitreoretinal Interface, Corpora Amylacea and Inner Retinal Layers
Source: PLoS One. 2015 Dec 28;10(12):e0145502. doi: 10.1371/journal.pone.0145502 (PMC4692387; doi:10.1371/journal.pone.0145502)
Supplement: S1 Table — Twenty-eight donor eyes without known ophthalmic disorders were used for our experiments. Experiment type and donor characteristics are listed. (XLSX) [file pone.0145502.s008.xlsx]

## Sheet: Donor samples
Assay	Age	Sex	Cause of Death	Comorbidity	Embedded	Number	Side	Remarks
Counting CA & Cornea AF	74	f	lung embolia	carcinoma	T8100, post embedding		Left
	29	m	brain tumor		T8100, post embedding		Left
	70	m	respiratory failure	COPD	T8100, post embedding		Left
Counting CA & ILM AF	56	m	myocardial infarction	TS trauma, heart surgery	T8100, post embedding		Both
ILM AF	77	m	recurrent atrial fibrillation		T8100, post embedding		Right	iERM
	78	f	myocardial infarction, asystolia		T8100, post embedding		Right
mean	62.86					n = 7
ILM Analysis by TEM	68	m	malignancy, mesothelioma	Grawitz tumor	Epon, pre embedding		Right
	17	f	head trauma		Epon, pre embedding		Right
	71	f	circulational,		Epon, pre embedding		Both
	48	f	liver cirrhosis	alcohol abuse	Epon, pre embedding		Left
	82	m	head trauma		Epon, pre embedding		Left
	81	m	bladder malignancy		Epon, pre embedding		Left
mean	62.57					n = 7
Fluorescence & IHC	67	f	hepatic encephalopathy	alcohol abuse	paraffin		Left
	73	f	malignancy, brain metastasis		paraffin		Left	iERM
	80	f	malignancy		paraffin		Both
	64	f	respiratory		paraffin		Right
Fluorescence	70	f	lung malignancy		wholemount		Left
	79	f	pneumonia	pharynx malignancy	wholemount		Left
	81	m	heart		wholemount		Left
	57	f	malignancy		wholemount		Left
mean	72.33					n = 9
Western Blot	74	m	malignancy		pooled		Left
	70	f	circulational		pooled		Left
	66	m	trauma		pooled		Left
mean	70					n = 3
mean total	66.9					n = 26
CA - corpora amylacea				IHC - standard peroxidase immunohistochemistry
AF - anchoring fibrils				COPD - chronic obstructive lung disease
ILM - inner limiting membrane of retina				TS - tentamen suicidii
TEM - transmission electron microscopy				T8100 - Technovit resin (glycol methacrylate)
iERM - idiopathic epiretinal membrane
