# Supplementary material for: Type VII Collagen Expression in the Human Vitreoretinal Interface, Corpora Amylacea and Inner Retinal Layers
Source: PLoS One. 2015 Dec 28;10(12):e0145502. doi: 10.1371/journal.pone.0145502 (PMC4692387; doi:10.1371/journal.pone.0145502)
Supplement: S2 Table — Overview of antibody characteristics. (XLSX) [file pone.0145502.s009.xlsx]

## Sheet: Primary Antibodies
Primary antibody	Clonality	Host	Isotype	Company	Lot #	Catalogus no.	Antibody Registry	Immunogen
Anti-Collagen, type VII	Polyclonal	Rabbit	IgG	Calbiochem (Merck/Millipore)	D00050046	234192	AB_211739	purified, human placenta collagen type VII
Anti-Collagen, type VII [LH7.2]	Monoclonal	Mouse	IgG1	Abcam	856867	ab6312	AB_305415	Full length native protein (purified) (Human). Insoluble fractions prepared from neonatal foreskin epidermal cells.
Anti-Collagen, type VII [II-32]	Monoclonal	Mouse	IgG1	Chemicon (Merck/Millipore)		MAB2500	AB_94355	Recognizes human and bovine Type VII Collagen.
Anti-GFAP [G-A-5]	Monoclonal	Mouse	IgG1	Sigma-Aldrich	031k4885	G3893	AB_477010	GFAP from pig spinal cord
Anti-GFAP	Polyclonal	Rabbit	IgG	Abcam	GR20948-3	ab7260	AB_305808	GFAP from myelin associated material from bovine spinal cord
Anti-Vimentin [Vim 3B4]	Monoclonal	Mouse	IgG2a kappa	Dako	018k4767	M7020	AB_2304493	Vimentin isolated from bovine eye lens
Secondary antibody				Company
Rabbit anti-Goat HRP				Dako
Rabbit anti-Mouse HRP				Dako
Swine anti-Rabbit HRP				Dako
Swine anti-Rabbit FITC		1:500		Dako
Rabbit anti-Mouse TRITC		1:500		Sigma
Donkey anti-mouse	Polyclonal	1:100	Whole IgG	Jackson		715-295-150	AB_2340831
Donkey anti-rabbit	Polyclonal	1:100	Whole IgG	Jackson		711-295-152	AB_2340613
Gold Colloid 2nm		1:200		British Biocell International
Gold Colloid 5nm		1:200		British Biocell International
essentially fatty acid free BSA				Sigma-Aldrich
